# Supplementary material for: Evidence for association of Vibrio echinoideorum with tissue necrosis on test of the green sea urchin Strongylocentrotus droebachiensis
Source: Sci Rep. 2022 Mar 22;12:4859. doi: 10.1038/s41598-022-08772-2 (PMC8940906; doi:10.1038/s41598-022-08772-2)
Supplement: Supplementary file 1 — Supplementary Information 1. [file 41598_2022_8772_MOESM1_ESM.xls]

## Sheet: genome_comparison
Vibrio echinoideorum NFH.MB010_control VF	Vibrio splendidus LGP32				Vibrio vulnificus YJ016				Vibrio echinoideorum NFH.MB010T
ref_genome_patric_id	comp_genome_1_patric_id	comp_genome_1_function	comp_genome_1_percent_identity	comp_genome_1_seq_coverage	comp_genome_2_patric_id	comp_genome_2_function	comp_genome_2_percent_identity	comp_genome_2_seq_coverage	comp_genome_3_patric_id	comp_genome_3_function	comp_genome_3_percent_identity	comp_genome_3_seq_coverage
fig|6666666.369417.peg.4739	fig|575788.5.peg.1701	MSHA pilin protein MshA	0.527	0.585	fig|196600.6.peg.2921	MSHA pilin protein MshA	0.596	0.692	fig|662.763.peg.2005	MSHA pilin protein MshA	1.000	0.994
fig|6666666.369417.peg.4738	fig|575788.5.peg.1700	MSHA pilin protein MshB	0.797	0.995	fig|196600.6.peg.2922	MSHA pilin protein MshB	0.719	0.995	fig|662.763.peg.2004	MSHA pilin protein MshB	1.000	0.995
fig|6666666.369417.peg.4740	fig|575788.5.peg.1702	MSHA pilin protein MshC	0.421	0.918	fig|196600.6.peg.2920	hypothetical protein	0.485	0.958	fig|662.763.peg.2006	MSHA pilin protein MshC	1.000	0.994
fig|6666666.369417.peg.4741	fig|575788.5.peg.1703	MSHA pilin protein MshD	0.452	0.945	fig|196600.6.peg.2919	hypothetical protein	0.508	0.995	fig|662.763.peg.2007	MSHA pilin protein MshD	1.000	0.995
fig|6666666.369417.peg.4735	fig|575788.5.peg.1697	MSHA biogenesis protein MshE	0.951	0.998	fig|196600.6.peg.2925	MSHA biogenesis protein MshE	0.854	0.998	fig|662.763.peg.2001	MSHA biogenesis protein MshE	1.000	0.998
fig|6666666.369417.peg.4737	fig|575788.5.peg.1699	hypothetical protein	0.768	0.993	fig|196600.6.peg.2923	hypothetical protein	0.371	0.673	fig|662.763.peg.2003	MSHA biogenesis protein MshF	1.000	0.993
fig|6666666.369417.peg.4736	fig|575788.5.peg.1698	MSHA biogenesis protein MshG	0.936	0.998	fig|196600.6.peg.2924	MSHA biogenesis protein MshG	0.806	0.998	fig|662.763.peg.2002	MSHA biogenesis protein MshG	1.000	0.998
fig|6666666.369417.peg.4728	fig|575788.5.peg.1690	MSHA biogenesis protein MshH	0.934	0.999	fig|196600.6.peg.2932	MSHA biogenesis protein MshH	0.685	0.997	fig|662.763.peg.1994	MSHA biogenesis protein MshH	1.000	0.999
fig|6666666.369417.peg.4729	fig|575788.5.peg.1691	MSHA biogenesis protein MshI	0.860	0.998	fig|196600.6.peg.2931	MSHA biogenesis protein MshI	0.555	0.994	fig|662.763.peg.1995	MSHA biogenesis protein MshI	1.000	0.998
fig|6666666.369417.peg.4730	fig|575788.5.peg.1692	MSHA biogenesis protein MshJ	0.856	0.995	fig|196600.6.peg.2930	hypothetical protein	0.621	0.986	fig|662.763.peg.1996	MSHA biogenesis protein MshJ	1.000	0.995
fig|6666666.369417.peg.4731	fig|575788.5.peg.1693	hypothetical protein	0.895	0.990	fig|196600.6.peg.2929	MSHA biogenesis protein MshK	0.532	0.991	fig|662.763.peg.1997	MSHA biogenesis protein MshK	1.000	0.991
fig|6666666.369417.peg.4732	fig|575788.5.peg.1694	MSHA biogenesis protein MshL	0.867	0.998	fig|196600.6.peg.2928	MSHA biogenesis protein MshL	0.743	0.998	fig|662.763.peg.1998	MSHA biogenesis protein MshL	1.000	0.998
fig|6666666.369417.peg.4733	fig|575788.5.peg.1695	MSHA biogenesis protein MshM	0.928	0.996	fig|196600.6.peg.2927	MSHA biogenesis protein MshM	0.632	0.989	fig|662.763.peg.1999	MSHA biogenesis protein MshM	1.000	0.996
fig|6666666.369417.peg.4734	fig|575788.5.peg.1696	MSHA biogenesis protein MshN	0.756	0.997	fig|196600.6.peg.2926	MSHA biogenesis protein MshN	0.495	0.989	fig|662.763.peg.2000	MSHA biogenesis protein MshN	1.000	0.997
fig|6666666.369417.peg.598	fig|575788.5.peg.3806	Type IV pilin PilA	0.556	0.978	fig|196600.6.peg.257	General secretion pathway protein G	0.368	0.367	fig|662.763.peg.2937	Type IV pilin PilA	1.000	0.993
fig|6666666.369417.peg.599	fig|575788.5.peg.3807	Type IV fimbrial assembly, ATPase PilB	0.918	0.998	fig|196600.6.peg.2770	Type IV fimbrial assembly, ATPase PilB	0.715	0.998	fig|662.763.peg.2938	Type IV fimbrial assembly, ATPase PilB	1.000	0.998
fig|6666666.369417.peg.600	fig|575788.5.peg.3808	Type IV fimbrial assembly protein PilC	0.928	0.985	fig|196600.6.peg.2771	Type IV fimbrial assembly protein PilC	0.742	0.985	fig|662.763.peg.2939	Type IV fimbrial assembly protein PilC	1.000	0.998
fig|6666666.369417.peg.601	fig|575788.5.peg.3809	Leader peptidase (Prepilin peptidase) (EC 3.4.23.43) / N-methyltransferase (EC 2.1.1.-)	0.955	0.997	fig|196600.6.peg.2772	Leader peptidase (Prepilin peptidase) (EC 3.4.23.43) / N-methyltransferase (EC 2.1.1.-)	0.698	0.993	fig|662.763.peg.2940	Leader peptidase (Prepilin peptidase) (EC 3.4.23.43) / N-methyltransferase (EC 2.1.1.-)	1.000	0.997
fig|6666666.369417.peg.4060									fig|662.763.peg.1334	Curli production assembly/transport component CsgE	1.000	0.994
fig|6666666.369417.peg.4059									fig|662.763.peg.1333	Curli production assembly/transport component CsgF	1.000	0.993
fig|6666666.369417.peg.4058									fig|662.763.peg.1332	Curli production assembly/transport component CsgG	1.000	0.996
fig|6666666.369417.peg.1313	fig|575788.5.peg.2171	Signal transduction histidine kinase CheA	0.882	0.999	fig|196600.6.peg.2467	Signal transduction histidine kinase CheA	0.781	0.999	fig|662.763.peg.3652	Signal transduction histidine kinase CheA	1.000	0.999
fig|6666666.369417.peg.1314	fig|575788.5.peg.2172	Chemotaxis response regulator protein-glutamate methylesterase CheB (EC 3.1.1.61)	0.955	0.997	fig|196600.6.peg.2466	Chemotaxis response regulator protein-glutamate methylesterase CheB (EC 3.1.1.61)	0.842	0.997	fig|662.763.peg.3653	Chemotaxis response regulator protein-glutamate methylesterase CheB (EC 3.1.1.61)	1.000	0.997
fig|6666666.369417.peg.4021	fig|575788.5.peg.2128	Chemotaxis protein methyltransferase CheR (EC 2.1.1.80)	0.982	0.996	fig|196600.6.peg.957	Chemotaxis protein methyltransferase CheR (EC 2.1.1.80)	0.953	0.996	fig|662.763.peg.1295	Chemotaxis protein methyltransferase CheR (EC 2.1.1.80)	1.000	0.996
fig|6666666.369417.peg.4022	fig|575788.5.peg.2127	Chemotaxis protein CheV (EC 2.7.3.-)	0.925	0.997	fig|196600.6.peg.956	Chemotaxis protein CheV (EC 2.7.3.-)	0.890	0.997	fig|662.763.peg.1296	Chemotaxis protein CheV (EC 2.7.3.-)	1.000	0.997
fig|6666666.369417.peg.1317	fig|575788.5.peg.2175	Positive regulator of CheA protein activity (CheW)	0.988	0.994	fig|196600.6.peg.2463	Positive regulator of CheA protein activity (CheW)	0.915	0.994	fig|662.763.peg.3656	Positive regulator of CheA protein activity (CheW)	1.000	0.994
fig|6666666.369417.peg.1311	fig|575788.5.peg.2169	Chemotaxis regulator - transmits chemoreceptor signals to flagellar motor components CheY	0.984	0.992	fig|196600.6.peg.2469	Chemotaxis regulator - transmits chemoreceptor signals to flagellar motor components CheY	0.976	0.992	fig|662.763.peg.3650	Chemotaxis regulator - transmits chemoreceptor signals to flagellar motor components CheY	1.000	0.992
fig|6666666.369417.peg.1312	fig|575788.5.peg.2170	Chemotaxis response - phosphatase CheZ	0.944	0.996	fig|196600.6.peg.2468	Chemotaxis response - phosphatase CheZ	0.761	0.996	fig|662.763.peg.3651	Chemotaxis response - phosphatase CheZ	1.000	0.996
fig|6666666.369417.peg.1284	fig|575788.5.peg.2142	Flagellin protein FlaA	0.872	0.997	fig|196600.6.peg.2496	Flagellin protein FlaA	0.819	0.997	fig|662.763.peg.3623	Flagellin protein FlaA	1.000	0.997
fig|6666666.369417.peg.4009	fig|575788.5.peg.2140	Flagellin protein FlaC	0.842	0.997	fig|196600.6.peg.969	Flagellin protein FlaC	0.795	0.995	fig|662.763.peg.1283	Flagellin protein FlaC	1.000	0.997
fig|6666666.369417.peg.4003	fig|575788.5.peg.3556	Flagellin protein FlaD	0.841	0.822	fig|196600.6.peg.972	Flagellin protein FlaD	0.854	0.817	fig|662.763.peg.5061	Flagellin protein FlaD	1.000	0.997
fig|6666666.369417.peg.4715	fig|575788.5.peg.3557	Flagellin protein FlaF	0.966	0.997	fig|196600.6.peg.2498	Flagellin protein FlaF	0.769	0.997	fig|662.763.peg.1983	Flagellin protein FlaF	1.000	0.997
fig|6666666.369417.peg.1285	fig|575788.5.peg.2143	Flagellar protein FlaG	0.879	0.993	fig|196600.6.peg.2495	Flagellar protein FlaG	0.592	0.993	fig|662.763.peg.3624	Flagellar protein FlaG	1.000	0.993
fig|6666666.369417.peg.1287	fig|575788.5.peg.2145	hypothetical protein	0.861	0.990	fig|196600.6.peg.2493	hypothetical protein	0.588	0.960	fig|662.763.peg.3626	Polar flagellar rod protein FlaI	1.000	0.990
fig|6666666.369417.peg.4023	fig|575788.5.peg.2126	Flagellar basal-body P-ring formation protein FlgA	0.930	0.995	fig|196600.6.peg.955	Flagellar basal-body P-ring formation protein FlgA	0.629	0.996	fig|662.763.peg.1297	Flagellar basal-body P-ring formation protein FlgA	1.000	0.996
fig|6666666.369417.peg.4020	fig|575788.5.peg.2129	Flagellar basal-body rod protein FlgB	0.992	0.992	fig|196600.6.peg.958	Flagellar basal-body rod protein FlgB	0.901	0.992	fig|662.763.peg.1294	Flagellar basal-body rod protein FlgB	1.000	0.992
fig|6666666.369417.peg.4019	fig|575788.5.peg.2130	Flagellar basal-body rod protein FlgC	0.971	0.993	fig|196600.6.peg.959	Flagellar basal-body rod protein FlgC	0.920	0.993	fig|662.763.peg.1293	Flagellar basal-body rod protein FlgC	1.000	0.993
fig|6666666.369417.peg.4018	fig|575788.5.peg.2131	Flagellar basal-body rod modification protein FlgD	0.975	0.996	fig|196600.6.peg.960	Flagellar basal-body rod modification protein FlgD	0.857	0.996	fig|662.763.peg.1292	Flagellar basal-body rod modification protein FlgD	1.000	0.996
fig|6666666.369417.peg.4017	fig|575788.5.peg.2132	Flagellar hook protein FlgE	0.942	0.998	fig|196600.6.peg.961	Flagellar hook protein FlgE	0.850	0.998	fig|662.763.peg.1291	Flagellar hook protein FlgE	1.000	0.998
fig|6666666.369417.peg.4016	fig|575788.5.peg.2133	Flagellar basal-body rod protein FlgF	0.984	0.996	fig|196600.6.peg.962	Flagellar basal-body rod protein FlgF	0.839	0.996	fig|662.763.peg.1290	Flagellar basal-body rod protein FlgF	1.000	0.996
fig|6666666.369417.peg.4015	fig|575788.5.peg.2134	Flagellar basal-body rod protein FlgG	0.966	0.996	fig|196600.6.peg.963	Flagellar basal-body rod protein FlgG	0.905	0.996	fig|662.763.peg.1289	Flagellar basal-body rod protein FlgG	1.000	0.996
fig|6666666.369417.peg.4014	fig|575788.5.peg.2135	Flagellar L-ring protein FlgH	0.938	0.996	fig|196600.6.peg.964	Flagellar L-ring protein FlgH	0.807	0.996	fig|662.763.peg.1288	Flagellar L-ring protein FlgH	1.000	0.996
fig|6666666.369417.peg.4013	fig|575788.5.peg.2136	Flagellar P-ring protein FlgI	0.989	0.997	fig|196600.6.peg.965	Flagellar P-ring protein FlgI	0.865	0.997	fig|662.763.peg.1287	Flagellar P-ring protein FlgI	1.000	0.997
fig|6666666.369417.peg.4012	fig|575788.5.peg.2137	Flagellar protein FlgJ [peptidoglycan hydrolase]	0.915	0.994	fig|196600.6.peg.966	Flagellar protein FlgJ [peptidoglycan hydrolase]	0.666	0.997	fig|662.763.peg.1286	Flagellar protein FlgJ [peptidoglycan hydrolase]	1.000	0.997
fig|6666666.369417.peg.4011	fig|575788.5.peg.2138	Flagellar hook-associated protein FlgK	0.925	0.998	fig|196600.6.peg.967	Flagellar hook-associated protein FlgK	0.740	0.998	fig|662.763.peg.1285	Flagellar hook-associated protein FlgK	1.000	0.998
fig|6666666.369417.peg.4010	fig|575788.5.peg.2139	Flagellar hook-associated protein FlgL	0.919	0.997	fig|196600.6.peg.968	Flagellar hook-associated protein FlgL	0.798	0.997	fig|662.763.peg.1284	Flagellar hook-associated protein FlgL	1.000	0.997
fig|6666666.369417.peg.4024	fig|575788.5.peg.2125	Negative regulator of flagellin synthesis FlgM (anti-sigma28)	0.914	0.852	fig|196600.6.peg.954	Negative regulator of flagellin synthesis FlgM (anti-sigma28)	0.647	0.935	fig|662.763.peg.1298	Negative regulator of flagellin synthesis FlgM (anti-sigma28)	1.000	0.990
fig|6666666.369417.peg.4025	fig|575788.5.peg.2124	Flagellar biosynthesis protein FlgN	0.922	0.993	fig|196600.6.peg.953	Flagellar biosynthesis protein FlgN	0.631	0.993	fig|662.763.peg.1299	Flagellar biosynthesis protein FlgN	1.000	0.993
fig|6666666.369417.peg.1307	fig|575788.5.peg.2165	Flagellar biosynthesis protein FlhA	0.974	0.999	fig|196600.6.peg.2473	Flagellar biosynthesis protein FlhA	0.913	0.994	fig|662.763.peg.3646	Flagellar biosynthesis protein FlhA	1.000	0.999
fig|6666666.369417.peg.1306	fig|575788.5.peg.2164	Flagellar biosynthesis protein FlhB	0.960	0.997	fig|196600.6.peg.2474	Flagellar biosynthesis protein FlhB	0.851	0.997	fig|662.763.peg.3645	Flagellar biosynthesis protein FlhB	1.000	0.997
fig|6666666.369417.peg.1308	fig|575788.5.peg.2166	Flagellar biosynthesis protein FlhF	0.919	0.998	fig|196600.6.peg.2472	Flagellar biosynthesis protein FlhF	0.760	0.998	fig|662.763.peg.3647	Flagellar biosynthesis protein FlhF	1.000	0.998
fig|6666666.369417.peg.1309	fig|575788.5.peg.2167	Flagellar synthesis regulator FleN	0.980	0.997	fig|196600.6.peg.2471	Flagellar synthesis regulator FleN	0.922	0.997	fig|662.763.peg.3648	Flagellar synthesis regulator FleN	1.000	0.997
fig|6666666.369417.peg.1310	fig|575788.5.peg.2168	RNA polymerase sigma factor for flagellar operon	0.992	0.996	fig|196600.6.peg.2470	RNA polymerase sigma factor for flagellar operon	0.873	0.996	fig|662.763.peg.3649	RNA polymerase sigma factor for flagellar operon	1.000	0.996
fig|6666666.369417.peg.1286	fig|575788.5.peg.2144	Flagellar cap protein FliD	0.774	0.999	fig|196600.6.peg.2494	Flagellar cap protein FliD	0.706	0.999	fig|662.763.peg.3625	Flagellar cap protein FliD	1.000	0.999
fig|6666666.369417.peg.1292	fig|575788.5.peg.2150	Flagellar hook-basal body complex protein FliE	0.942	0.990	fig|196600.6.peg.2488	Flagellar hook-basal body complex protein FliE	0.718	0.990	fig|662.763.peg.3631	Flagellar hook-basal body complex protein FliE	1.000	0.990
fig|6666666.369417.peg.1293	fig|575788.5.peg.2151	Flagellar M-ring protein FliF	0.962	0.998	fig|196600.6.peg.2487	Flagellar M-ring protein FliF	0.831	0.998	fig|662.763.peg.3632	Flagellar M-ring protein FliF	1.000	0.998
fig|6666666.369417.peg.1294	fig|575788.5.peg.2152	Flagellar motor switch protein FliG	0.949	0.997	fig|196600.6.peg.2486	Flagellar motor switch protein FliG	0.878	0.997	fig|662.763.peg.3633	Flagellar motor switch protein FliG	1.000	0.997
fig|6666666.369417.peg.1295	fig|575788.5.peg.2153	Flagellar assembly protein FliH	0.974	0.996	fig|196600.6.peg.2485	Flagellar assembly protein FliH	0.778	0.996	fig|662.763.peg.3634	Flagellar assembly protein FliH	1.000	0.996
fig|6666666.369417.peg.1296	fig|575788.5.peg.2154	Flagellum-specific ATP synthase FliI	0.998	0.998	fig|196600.6.peg.2484	Flagellum-specific ATP synthase FliI	0.936	0.991	fig|662.763.peg.3635	Flagellum-specific ATP synthase FliI	1.000	0.998
fig|6666666.369417.peg.1297	fig|575788.5.peg.2155	Flagellar protein FliJ	0.945	0.993	fig|196600.6.peg.2483	Flagellar protein FliJ	0.692	0.993	fig|662.763.peg.3636	Flagellar protein FliJ	1.000	0.993
fig|6666666.369417.peg.1298	fig|575788.5.peg.2156	Flagellar hook-length control protein FliK	0.711	0.999	fig|196600.6.peg.2482	Flagellar hook-length control protein FliK	0.291	0.286	fig|662.763.peg.3637	Flagellar hook-length control protein FliK	1.000	0.999
fig|6666666.369417.peg.1299	fig|575788.5.peg.2157	Flagellar basal body-associated protein FliL	0.778	0.994	fig|196600.6.peg.2481	Flagellar basal body-associated protein FliL	0.691	0.958	fig|662.763.peg.3638	Flagellar basal body-associated protein FliL	1.000	0.994
fig|6666666.369417.peg.1300	fig|575788.5.peg.2158	Flagellar motor switch protein FliM	0.983	0.997	fig|196600.6.peg.2480	Flagellar motor switch protein FliM	0.921	0.983	fig|662.763.peg.3639	Flagellar motor switch protein FliM	1.000	0.997
fig|6666666.369417.peg.1301	fig|575788.5.peg.2159	Flagellar motor switch protein FliN	0.993	0.993	fig|196600.6.peg.2479	Flagellar motor switch protein FliN	0.882	0.993	fig|662.763.peg.3640	Flagellar motor switch protein FliN	1.000	0.993
fig|6666666.369417.peg.1303	fig|575788.5.peg.2161	Flagellar biosynthesis protein FliP	0.967	0.993	fig|196600.6.peg.2477	Flagellar biosynthesis protein FliP	0.837	0.913	fig|662.763.peg.3642	Flagellar biosynthesis protein FliP	1.000	0.997
fig|6666666.369417.peg.1304	fig|575788.5.peg.2162	Flagellar biosynthesis protein FliQ	1.000	0.986	fig|196600.6.peg.2476	Flagellar biosynthesis protein FliQ	0.831	0.989	fig|662.763.peg.3643	Flagellar biosynthesis protein FliQ	1.000	0.989
fig|6666666.369417.peg.1305	fig|575788.5.peg.2163	Flagellar biosynthesis protein FliR	0.969	0.996	fig|196600.6.peg.2475	Flagellar biosynthesis protein FliR	0.877	0.996	fig|662.763.peg.3644	Flagellar biosynthesis protein FliR	1.000	0.996
fig|6666666.369417.peg.1288	fig|575788.5.peg.2146	Flagellar biosynthesis protein FliS	0.971	0.993	fig|196600.6.peg.2492	Flagellar biosynthesis protein FliS	0.904	0.993	fig|662.763.peg.3627	Flagellar biosynthesis protein FliS	1.000	0.993
fig|6666666.369417.peg.1289	fig|575788.5.peg.2147	Flagellar regulatory protein FleQ	0.914	0.998	fig|196600.6.peg.2491	Flagellar regulatory protein FleQ	0.787	0.998	fig|662.763.peg.3628	Flagellar regulatory protein FleQ	1.000	0.998
fig|6666666.369417.peg.1290	fig|575788.5.peg.2148	Flagellar sensor histidine kinase FleS	0.962	0.997	fig|196600.6.peg.2490	Flagellar sensor histidine kinase FleS	0.864	0.977	fig|662.763.peg.3629	Flagellar sensor histidine kinase FleS	1.000	0.997
fig|6666666.369417.peg.1291	fig|575788.5.peg.2149	Flagellar two-component response regulator FleR	0.962	0.998	fig|196600.6.peg.2489	Flagellar two-component response regulator FleR	0.845	0.996	fig|662.763.peg.3630	Flagellar two-component response regulator FleR	1.000	0.998
fig|6666666.369417.peg.4611	fig|575788.5.peg.3665	Flagellar motor rotation protein MotA	0.980	0.996	fig|196600.6.peg.877	Flagellar motor rotation protein MotA	0.908	0.984	fig|662.763.peg.1879	Flagellar motor rotation protein MotA	1.000	0.996
fig|6666666.369417.peg.4612	fig|575788.5.peg.3664	Flagellar motor rotation protein MotB	0.983	0.997	fig|196600.6.peg.878	Flagellar motor rotation protein MotB	0.909	0.983	fig|662.763.peg.1880	Flagellar motor rotation protein MotB	1.000	0.997
fig|6666666.369417.peg.3229	fig|575788.5.peg.1655	Sodium-type flagellar protein MotX	0.967	0.995	fig|196600.6.peg.3042	Sodium-type flagellar protein MotX	0.877	0.995	fig|662.763.peg.4789	Sodium-type flagellar protein MotX	1.000	0.995
fig|6666666.369417.peg.2850	fig|575788.5.peg.2292	Sodium-type flagellar protein MotY	0.980	0.997	fig|196600.6.peg.1176	Sodium-type flagellar protein MotY	0.812	0.997	fig|662.763.peg.471	Sodium-type flagellar protein MotY	1.000	0.997
fig|6666666.369417.peg.4311	fig|575788.5.peg.1616	Glucose-1-phosphate thymidylyltransferase (EC 2.7.7.24)	0.710	0.956	fig|196600.6.peg.335	Glucose-1-phosphate thymidylyltransferase (EC 2.7.7.24)	0.786	0.993	fig|662.763.peg.1582	Glucose-1-phosphate thymidylyltransferase (EC 2.7.7.24)	1.000	0.997
fig|6666666.369417.peg.4312	fig|575788.5.peg.1615	dTDP-glucose 4,6-dehydratase (EC 4.2.1.46)	0.664	0.989	fig|196600.6.peg.334	dTDP-glucose 4,6-dehydratase (EC 4.2.1.46)	0.750	0.994	fig|662.763.peg.1583	dTDP-glucose 4,6-dehydratase (EC 4.2.1.46)	1.000	0.997
fig|6666666.369417.peg.4309	fig|575788.5.peg.1617	dTDP-4-dehydrorhamnose 3,5-epimerase (EC 5.1.3.13)	0.672	0.940	fig|196600.6.peg.337	dTDP-4-dehydrorhamnose 3,5-epimerase (EC 5.1.3.13)	0.756	0.968	fig|662.763.peg.1580	dTDP-4-dehydrorhamnose 3,5-epimerase (EC 5.1.3.13)	1.000	0.994
fig|6666666.369417.peg.4310	fig|575788.5.peg.1618	dTDP-4-dehydrorhamnose reductase (EC 1.1.1.133)	0.421	0.923	fig|196600.6.peg.336	dTDP-4-dehydrorhamnose reductase (EC 1.1.1.133)	0.534	0.986	fig|662.763.peg.1581	dTDP-4-dehydrorhamnose reductase (EC 1.1.1.133)	1.000	0.997
fig|6666666.369417.peg.4322	fig|575788.5.peg.1600	Putative outer membrane lipoprotein YmcA	0.967	0.999	fig|196600.6.peg.361	Putative outer membrane lipoprotein YmcA	0.536	0.975	fig|662.763.peg.1593	Putative outer membrane lipoprotein YmcA	1.000	0.999
fig|6666666.369417.peg.4331	fig|575788.5.peg.1621	Lipid carrier : UDP-N-acetylgalactosaminyltransferase (EC 2.4.1.-)	0.669	0.968	fig|196600.6.peg.395	Lipid carrier : UDP-N-acetylgalactosaminyltransferase (EC 2.4.1.-)	0.475	0.672	fig|662.763.peg.1602	Lipid carrier : UDP-N-acetylgalactosaminyltransferase (EC 2.4.1.-)	1.000	0.994
fig|6666666.369417.peg.4350					fig|196600.6.peg.399	UDP-glucose 6-dehydrogenase (EC 1.1.1.22)	0.704	0.997	fig|662.763.peg.1621	UDP-glucose 6-dehydrogenase (EC 1.1.1.22)	1.000	0.997
fig|6666666.369417.peg.4333	fig|575788.5.peg.1622	Nucleoside-diphosphate sugar epimerase/dehydratase	0.552	0.955	fig|196600.6.peg.398	Nucleoside-diphosphate sugar epimerase/dehydratase	0.550	0.934	fig|662.763.peg.1604	Nucleoside-diphosphate sugar epimerase/dehydratase	1.000	0.998
fig|6666666.369417.peg.4286									fig|662.763.peg.1557	Undecaprenyl-phosphate alpha-N-acetylglucosaminyl 1-phosphate transferase (EC 2.7.8.33)	1.000	0.997
fig|6666666.369417.peg.4314					fig|196600.6.peg.376	UDP-N-acetylglucosamine 2-epimerase (EC 5.1.3.14)	0.877	0.997	fig|662.763.peg.1585	UDP-N-acetylglucosamine 2-epimerase (EC 5.1.3.14)	1.000	0.997
fig|6666666.369417.peg.4313					fig|196600.6.peg.377	UDP-N-acetyl-D-mannosamine dehydrogenase (EC 1.1.1.336)	0.793	0.960	fig|662.763.peg.1584	UDP-N-acetyl-D-mannosamine dehydrogenase (EC 1.1.1.336)	1.000	0.998
fig|6666666.369417.peg.4321	fig|575788.5.peg.1601	Putative polysaccharide export protein YccZ precursor	0.907	0.991	fig|196600.6.peg.372	Putative polysaccharide export protein YccZ precursor	0.791	0.873	fig|662.763.peg.1592	Putative polysaccharide export protein YccZ precursor	1.000	0.997
fig|6666666.369417.peg.4320	fig|575788.5.peg.1602	Low molecular weight protein-tyrosine-phosphatase (EC 3.1.3.48) => Etp	0.938	0.993	fig|196600.6.peg.374	Low molecular weight protein-tyrosine-phosphatase (EC 3.1.3.48) => Etp	0.884	0.993	fig|662.763.peg.1591	Low molecular weight protein-tyrosine-phosphatase (EC 3.1.3.48) => Etp	1.000	0.993
fig|6666666.369417.peg.4319	fig|575788.5.peg.1603	Tyrosine-protein kinase (EC 2.7.10.2)	0.923	0.972	fig|196600.6.peg.375	Tyrosine-protein kinase (EC 2.7.10.2)	0.786	0.972	fig|662.763.peg.1590	Tyrosine-protein kinase (EC 2.7.10.2)	1.000	0.999
fig|6666666.369417.peg.4188									fig|662.763.peg.1462	Urease alpha subunit (EC 3.5.1.5)	1.000	0.998
fig|6666666.369417.peg.4189									fig|662.763.peg.1463	Urease beta subunit (EC 3.5.1.5)	1.000	0.991
fig|6666666.369417.peg.4190									fig|662.763.peg.1464	Urease gamma subunit (EC 3.5.1.5)	1.000	0.990
fig|6666666.369417.peg.4191									fig|662.763.peg.1465	Urease accessory protein UreD	1.000	0.997
fig|6666666.369417.peg.4187									fig|662.763.peg.1461	Urease accessory protein UreE	1.000	0.993
fig|6666666.369417.peg.4185									fig|662.763.peg.1459	Urease accessory protein UreF	1.000	0.996
fig|6666666.369417.peg.4184									fig|662.763.peg.1458	Urease accessory protein UreG	1.000	0.995
fig|6666666.369417.peg.4186									fig|662.763.peg.1460	HupE-UreJ family metal transporter	1.000	0.995
fig|6666666.369417.peg.2845	fig|575788.5.peg.2284	Superoxide dismutase [Fe] (EC 1.15.1.1)	1.000	0.995	fig|196600.6.peg.1171	Superoxide dismutase [Fe] (EC 1.15.1.1)	0.928	0.995	fig|662.763.peg.466	Superoxide dismutase [Fe] (EC 1.15.1.1)	1.000	0.995
fig|6666666.369417.peg.3867	fig|575788.5.peg.510	Enterobactin receptor VctA	0.923	0.970	fig|196600.6.peg.3972	TonB-dependent heme and hemoglobin receptor HutA; TonB-dependent hemin, ferrichrome receptor	0.320	0.243	fig|662.763.peg.1147	Enterobactin receptor VctA	1.000	0.999
fig|6666666.369417.peg.3949	fig|575788.5.peg.1008	Catechol siderophore ABC transporter, ATP-binding component	0.980	0.996	fig|196600.6.peg.3817	Ferric vibriobactin, enterobactin transport system, ATP-binding protein (TC 3.A.1.14.6)	0.681	0.996	fig|662.763.peg.1229	Catechol siderophore ABC transporter, ATP-binding component	1.000	0.996
fig|6666666.369417.peg.3951	fig|575788.5.peg.1010	Catechol siderophore ABC transporter, permease component	0.965	0.997	fig|196600.6.peg.3815	Ferric vibriobactin, enterobactin transport system, permease protein VctD (TC 3.A.1.14.6)	0.571	0.939	fig|662.763.peg.1231	Catechol siderophore ABC transporter, permease component	1.000	0.997
fig|6666666.369417.peg.3950	fig|575788.5.peg.1009	hypothetical protein	0.972	0.997	fig|196600.6.peg.3816	Ferric vibriobactin, enterobactin transport system, permease protein VctG (TC 3.A.1.14.6)	0.521	0.994	fig|662.763.peg.1230	Iron compound ABC uptake transporter permease protein PiuC	1.000	0.997
fig|6666666.369417.peg.1275	fig|575788.5.peg.708	TonB-dependent heme and hemoglobin receptor HutA; TonB-dependent hemin, ferrichrome receptor	0.920	0.999	fig|196600.6.peg.3972	TonB-dependent heme and hemoglobin receptor HutA; TonB-dependent hemin, ferrichrome receptor	0.336	0.999	fig|662.763.peg.3614	TonB-dependent heme and hemoglobin receptor HutA; TonB-dependent hemin, ferrichrome receptor	1.000	0.999
fig|6666666.369417.peg.1910	fig|575788.5.peg.708	TonB-dependent heme and hemoglobin receptor HutA; TonB-dependent hemin, ferrichrome receptor	0.244	0.996	fig|196600.6.peg.3568	TonB-dependent heme receptor HutR	0.538	0.999	fig|662.763.peg.399	TonB-dependent heme receptor HutR	1.000	0.999
fig|6666666.369417.peg.3280	fig|575788.5.peg.1180	Oxidoreductase, short-chain dehydrogenase/reductase family	0.298	0.953	fig|196600.6.peg.4447	hypothetical protein	0.591	0.977	fig|662.763.peg.4840	2,3-dihydro-2,3-dihydroxybenzoate dehydrogenase (EC 1.3.1.28)	1.000	0.996
fig|6666666.369417.peg.3303					fig|196600.6.peg.4452	Isochorismatase (EC 3.3.2.1)	0.540	0.963	fig|662.763.peg.4863	Isochorismatase (EC 3.3.2.1)	1.000	0.997
fig|6666666.369417.peg.3305	fig|575788.5.peg.3458	Isochorismate synthase (EC 5.4.4.2) @ Menaquinone-specific isochorismate synthase (EC 5.4.4.2)	0.289	0.598	fig|196600.6.peg.4448	Isochorismate synthase (EC 5.4.4.2) @ Isochorismate synthase (EC 5.4.4.2) of siderophore biosynthesis	0.643	0.995	fig|662.763.peg.4865	Isochorismate synthase (EC 5.4.4.2) @ Isochorismate synthase (EC 5.4.4.2) of siderophore biosynthesis	1.000	0.997
fig|6666666.369417.peg.3304	fig|575788.5.peg.3484	Long-chain-fatty-acid--CoA ligase (EC 6.2.1.3)	0.245	0.943	fig|196600.6.peg.4449	2,3-dihydroxybenzoate-AMP ligase (EC 2.7.7.58) of siderophore biosynthesis @ 2,3-dihydroxybenzoate-AMP ligase (EC 2.7.7.58)	0.573	0.982	fig|662.763.peg.4864	2,3-dihydroxybenzoate-AMP ligase (EC 2.7.7.58)	1.000	0.998
fig|6666666.369417.peg.3307	fig|575788.5.peg.2862	Efflux ABC transporter, permease/ATP-binding protein	0.411	0.301	fig|196600.6.peg.3882	Efflux ABC transporter, permease/ATP-binding protein	0.424	0.312	fig|662.763.peg.4867	Efflux ABC transporter, permease/ATP-binding protein	1.000	0.998
fig|6666666.369417.peg.3311									fig|662.763.peg.4871	Siderophore biosynthesis protein, monooxygenase	1.000	0.998
fig|6666666.369417.peg.3309	fig|575788.5.peg.3124	Glutamate decarboxylase, eukaryotic type (EC 4.1.1.15)	0.268	0.463	fig|196600.6.peg.1228	Diaminobutyrate--2-oxoglutarate aminotransferase (EC 2.6.1.76) / L-2,4-diaminobutyrate decarboxylase (EC 4.1.1.86)	0.246	0.184	fig|662.763.peg.4869	Histidine decarboxylase (EC 4.1.1.22)	1.000	0.997
fig|6666666.369417.peg.3315	fig|575788.5.peg.1011	Catechol siderophore ABC transporter, substrate-binding protein	0.301	0.961	fig|196600.6.peg.4456	hypothetical protein	0.309	0.925	fig|662.763.peg.4875	ABC transporter, substrate-binding protein (cluster 8, B12/iron complex)	1.000	0.997
fig|6666666.369417.peg.3316	fig|575788.5.peg.1009	hypothetical protein	0.300	0.987	fig|196600.6.peg.3816	Ferric vibriobactin, enterobactin transport system, permease protein VctG (TC 3.A.1.14.6)	0.278	0.975	fig|662.763.peg.4876	Iron compound ABC uptake transporter permease protein PiuC	1.000	0.997
fig|6666666.369417.peg.3317	fig|575788.5.peg.1010	Catechol siderophore ABC transporter, permease component	0.371	0.915	fig|196600.6.peg.3815	Ferric vibriobactin, enterobactin transport system, permease protein VctD (TC 3.A.1.14.6)	0.362	0.939	fig|662.763.peg.4877	Iron transport protein	1.000	0.997
fig|6666666.369417.peg.612	fig|575788.5.peg.3821	S-ribosylhomocysteine lyase (EC 4.4.1.21) @ Autoinducer-2 production protein LuxS	0.959	0.994	fig|196600.6.peg.2783	S-ribosylhomocysteine lyase (EC 4.4.1.21) @ Autoinducer-2 production protein LuxS	0.884	0.994	fig|662.763.peg.2951	S-ribosylhomocysteine lyase (EC 4.4.1.21) @ Autoinducer-2 production protein LuxS	1.000	0.994
fig|6666666.369417.peg.3546	fig|575788.5.peg.3017	CAI-1 autoinducer synthase CqsA	0.893	0.997	fig|196600.6.peg.3510	2-amino-3-ketobutyrate coenzyme A ligase (EC 2.3.1.29)	0.246	0.844	fig|662.763.peg.861	CAI-1 autoinducer synthase CqsA	1.000	0.997
fig|6666666.369417.peg.4413	fig|575788.5.peg.1524	General secretion pathway protein C	0.956	0.997	fig|196600.6.peg.253	General secretion pathway protein C	0.607	0.951	fig|662.763.peg.1684	General secretion pathway protein C	1.000	0.997
fig|6666666.369417.peg.4412	fig|575788.5.peg.1525	General secretion pathway protein D	0.963	0.999	fig|196600.6.peg.254	General secretion pathway protein D	0.864	0.999	fig|662.763.peg.1683	General secretion pathway protein D	1.000	0.999
fig|6666666.369417.peg.4411	fig|575788.5.peg.1526	General secretion pathway protein E	0.974	0.998	fig|196600.6.peg.255	General secretion pathway protein E	0.866	0.996	fig|662.763.peg.1682	General secretion pathway protein E	1.000	0.998
fig|6666666.369417.peg.4410	fig|575788.5.peg.1527	General secretion pathway protein F	0.983	0.998	fig|196600.6.peg.256	General secretion pathway protein F	0.842	0.998	fig|662.763.peg.1681	General secretion pathway protein F	1.000	0.998
fig|6666666.369417.peg.4409	fig|575788.5.peg.1528	General secretion pathway protein G	1.000	0.993	fig|196600.6.peg.257	General secretion pathway protein G	0.925	0.993	fig|662.763.peg.1680	General secretion pathway protein G	1.000	0.993
fig|6666666.369417.peg.4408	fig|575788.5.peg.1529	General secretion pathway protein H	0.947	0.949	fig|196600.6.peg.258	General secretion pathway protein H	0.677	0.940	fig|662.763.peg.1679	General secretion pathway protein H	1.000	0.995
fig|6666666.369417.peg.4407	fig|575788.5.peg.1530	General secretion pathway protein I	0.892	0.985	fig|196600.6.peg.259	General secretion pathway protein I	0.696	0.925	fig|662.763.peg.1678	General secretion pathway protein I	1.000	0.992
fig|6666666.369417.peg.4406	fig|575788.5.peg.1531	General secretion pathway protein J	0.912	0.882	fig|196600.6.peg.260	General secretion pathway protein J	0.724	0.897	fig|662.763.peg.1677	General secretion pathway protein J	1.000	0.996
fig|6666666.369417.peg.4405	fig|575788.5.peg.1532	General secretion pathway protein K	0.919	0.997	fig|196600.6.peg.261	General secretion pathway protein K	0.718	0.976	fig|662.763.peg.1676	General secretion pathway protein K	1.000	0.997
fig|6666666.369417.peg.4404	fig|575788.5.peg.1533	General secretion pathway protein L	0.920	0.998	fig|196600.6.peg.262	General secretion pathway protein L	0.553	0.992	fig|662.763.peg.1675	General secretion pathway protein L	1.000	0.998
fig|6666666.369417.peg.4403	fig|575788.5.peg.1534	General secretion pathway protein M	0.925	0.994	fig|196600.6.peg.263	General secretion pathway protein M	0.638	0.994	fig|662.763.peg.1674	General secretion pathway protein M	1.000	0.994
fig|6666666.369417.peg.4402	fig|575788.5.peg.1535	General secretion pathway protein N	0.934	0.996	fig|196600.6.peg.264	hypothetical protein	0.583	0.996	fig|662.763.peg.1673	General secretion pathway protein N	1.000	0.996
fig|6666666.369417.peg.5028	fig|575788.5.peg.2585	Vibriolysin, extracellular zinc protease (EC 3.4.24.25) @ Pseudolysin, extracellular zinc protease (EC 3.4.24.26)	0.956	0.998	fig|196600.6.peg.4605	Vibriolysin, extracellular zinc protease (EC 3.4.24.25) @ Pseudolysin, extracellular zinc protease (EC 3.4.24.26)	0.697	0.990	fig|662.763.peg.2293	Vibriolysin, extracellular zinc protease (EC 3.4.24.25) @ Pseudolysin, extracellular zinc protease (EC 3.4.24.26)	1.000	0.998
fig|6666666.369417.peg.4496	fig|575788.5.peg.304	Putative outer membrane protein	0.475	0.936	fig|196600.6.peg.4293	hypothetical protein	0.439	0.997	fig|662.763.peg.1764	Putative outer membrane protein	1.000	0.997
fig|6666666.369417.peg.1805					fig|196600.6.peg.4199	RTX toxins determinant A and related Ca2+-binding proteins	0.851	0.376	fig|662.763.peg.294	RTX toxins determinant A and related Ca2+-binding proteins	1.000	1.000
fig|6666666.369417.peg.1802	fig|575788.5.peg.2862	Efflux ABC transporter, permease/ATP-binding protein	0.337	0.872	fig|196600.6.peg.4202	RTX toxin transporter, ATP-binding protein	0.875	0.998	fig|662.763.peg.291	RTX toxin transporter, ATP-binding protein	1.000	0.999
fig|6666666.369417.peg.1804					fig|196600.6.peg.4200	RTX toxin activating lysine-acyltransferase (EC 2.3.1.-)	0.902	0.993	fig|662.763.peg.293	RTX toxin activating lysine-acyltransferase (EC 2.3.1.-)	1.000	0.993
fig|6666666.369417.peg.1801	fig|575788.5.peg.8	Type I secretion system, membrane fusion protein LapC	0.265	0.983	fig|196600.6.peg.4203	RTX toxin transporter, determinant D	0.848	0.998	fig|662.763.peg.290	RTX toxin transporter, determinant D	1.000	0.998
fig|6666666.369417.peg.1905	fig|575788.5.peg.195	Thermolabile hemolysin precursor	0.937	0.995	fig|196600.6.peg.3509	Thermolabile hemolysin precursor	0.698	0.998	fig|662.763.peg.394	Thermolabile hemolysin precursor	1.000	0.998
fig|6666666.369417.peg.4990									fig|662.763.peg.2255	Aerolysin 4 precursor	1.000	0.998
fig|6666666.369417.peg.3422									fig|662.763.peg.4982	Accessory cholera enterotoxin	1.000	0.991
fig|6666666.369417.peg.3423									fig|662.763.peg.4983	Zona occludens toxin	1.000	0.998
fig|6666666.369417.peg.2740					fig|196600.6.peg.3	hypothetical protein	0.500	0.979	fig|662.763.peg.4632	IncF plasmid conjugative transfer pilin protein TraA	1.000	0.990
fig|6666666.369417.peg.2744					fig|196600.6.peg.7	IncF plasmid conjugative transfer pilus assembly protein TraB	0.526	0.969	fig|662.763.peg.4636	IncF plasmid conjugative transfer pilus assembly protein TraB	1.000	0.998
fig|6666666.369417.peg.2746					fig|196600.6.peg.9	IncF plasmid conjugative transfer pilus assembly protein TraC	0.623	0.995	fig|662.763.peg.4638	IncF plasmid conjugative transfer pilus assembly protein TraC	1.000	0.999
fig|6666666.369417.peg.2694					fig|196600.6.peg.21	IncF plasmid conjugative transfer protein TraD	0.671	0.993	fig|662.763.peg.4586	IncF plasmid conjugative transfer protein TraD	1.000	0.999
fig|6666666.369417.peg.2742					fig|196600.6.peg.5	hypothetical protein	0.456	0.916	fig|662.763.peg.4634	IncF plasmid conjugative transfer pilus assembly protein TraE	1.000	0.995
fig|6666666.369417.peg.2755					fig|196600.6.peg.15	IncF plasmid conjugative transfer pilus assembly protein TraF	0.575	0.912	fig|662.763.peg.4647	IncF plasmid conjugative transfer pilus assembly protein TraF	1.000	0.996
fig|6666666.369417.peg.2757					fig|196600.6.peg.17	IncF plasmid conjugative transfer pilus assembly protein TraH	0.525	0.959	fig|662.763.peg.4649	IncF plasmid conjugative transfer pilus assembly protein TraH	1.000	0.998
fig|6666666.369417.peg.2695					fig|196600.6.peg.22	IncF plasmid conjugative transfer DNA-nicking and unwinding protein TraI	0.866	0.999	fig|662.763.peg.4587	IncF plasmid conjugative transfer DNA-nicking and unwinding protein TraI	1.000	0.999
fig|6666666.369417.peg.2743					fig|196600.6.peg.6	hypothetical protein	0.557	0.931	fig|662.763.peg.4635	IncF plasmid conjugative transfer pilus assembly protein TraK	1.000	0.996
fig|6666666.369417.peg.2741					fig|196600.6.peg.4	hypothetical protein	0.495	0.980	fig|662.763.peg.4633	IncF plasmid conjugative transfer pilus assembly protein TraL	1.000	0.990
fig|6666666.369417.peg.2754					fig|196600.6.peg.14	IncF plasmid conjugative transfer protein TraN	0.466	0.969	fig|662.763.peg.4646	IncF plasmid conjugative transfer protein TraN	1.000	0.998
fig|6666666.369417.peg.2749					fig|196600.6.peg.11	IncF plasmid conjugative transfer pilus assembly protein TraU	0.786	0.985	fig|662.763.peg.4641	IncF plasmid conjugative transfer pilus assembly protein TraU	1.000	0.997
fig|6666666.369417.peg.2745					fig|196600.6.peg.8	hypothetical protein	0.512	0.969	fig|662.763.peg.4637	IncF plasmid conjugative transfer pilus assembly protein TraV	1.000	0.992
fig|6666666.369417.peg.2748					fig|196600.6.peg.10	hypothetical protein	0.548	0.963	fig|662.763.peg.4640	IncF plasmid conjugative transfer pilus assembly protein TraW	1.000	0.995
fig|6666666.369417.peg.2753					fig|196600.6.peg.13	hypothetical protein	0.505	0.869	fig|662.763.peg.4645	IncF plasmid conjugative transfer protein TrbC	1.000	0.996
fig|6666666.369417.peg.643	fig|575788.5.peg.3861	Signal transduction histidine-protein kinase BarA (EC 2.7.13.3)	0.971	0.998	fig|196600.6.peg.2812	Signal transduction histidine-protein kinase BarA (EC 2.7.13.3)	0.742	0.998	fig|662.763.peg.2982	Signal transduction histidine-protein kinase BarA (EC 2.7.13.3)	1.000	0.999
fig|6666666.369417.peg.3061	fig|575788.5.peg.3236	BarA-associated response regulator UvrY (= GacA = SirA)	0.989	0.995	fig|196600.6.peg.1225	BarA-associated response regulator UvrY (= GacA = SirA)	0.930	0.995	fig|662.763.peg.682	BarA-associated response regulator UvrY (= GacA = SirA)	1.000	0.995
fig|6666666.369417.peg.4988	fig|575788.5.peg.601	hypothetical protein	0.287	0.431	fig|196600.6.peg.1060	Two-component system response regulator protein	0.326	0.392	fig|662.763.peg.2253	Transcriptional activator ToxR	1.000	0.996
fig|6666666.369417.peg.1403	fig|575788.5.peg.3533	Transmembrane regulatory protein ToxS	0.947	0.994	fig|196600.6.peg.996	Transmembrane regulatory protein ToxS	0.645	0.994	fig|662.763.peg.3742	Transmembrane regulatory protein ToxS	1.000	0.994
fig|6666666.369417.peg.1699	fig|575788.5.peg.42	Two-component transcriptional response regulator, OmpR family	0.897	0.996	fig|196600.6.peg.3461	Two-component transcriptional response regulator, OmpR family	0.600	0.970	fig|662.763.peg.188	Two-component transcriptional response regulator, OmpR family	1.000	0.996
fig|6666666.369417.peg.3391	fig|575788.5.peg.2479	hypothetical protein	0.310	0.978	fig|196600.6.peg.3534	Response regulator VieA	0.535	0.984	fig|662.763.peg.4951	diguanylate cyclase/phosphodiesterase (GGDEF & EAL domains) with PAS/PAC sensor(s)	1.000	0.997
fig|6666666.369417.peg.3386	fig|575788.5.peg.3320	hypothetical protein	0.317	0.941	fig|196600.6.peg.3843	Response regulator VieB	0.302	0.946	fig|662.763.peg.4946	Response regulator VieB	1.000	0.998
fig|6666666.369417.peg.3392					fig|196600.6.peg.3535	hypothetical protein	0.353	0.127	fig|662.763.peg.4952	Sensory box sensor histidine kinase/response regulator VieS	1.000	0.993
